# Supplementary material for: Breast Cancer and Bone Mineral Density in a U.S. Cohort of Middle-Aged Women: Associations with Phosphate Toxicity
Source: Cancers (Basel). 2023 Oct 21;15(20):5093. doi: 10.3390/cancers15205093 (PMC10604967; doi:10.3390/cancers15205093)
Supplement: Supplementary file 1 [file cancers-15-05093-s001.zip]

Archive with 1 entries (1 files):
- cancers-2642423-supplementary.pdf
